# Supplementary material for: The overlooked diversity within a well-known diatom: Unraveling the Luticola ventricosa complex
Source: PhytoKeys. 2026 May 11;274:247–72. doi: 10.3897/phytokeys.274.190463 (PMC13184631; doi:10.3897/phytokeys.274.190463)
Supplement: XML Treatment for Luticola ventricosa [file phytokeys.274.190463-treatment1.xml]

<!DOCTYPE tp:taxon-treatment
  PUBLIC "-//TaxonX//DTD Taxonomic Treatment Publishing DTD v0 20100105//EN" "tax-treatment-NSO.dtd">
<tp:taxon-treatment xmlns:tp="http://www.plazi.org/taxpub"><tp:treatment-meta><kwd-group><label>Taxon classification</label><kwd>
                  <named-content content-type="kingdom">
                    <named-content content-type="taxon-name">
                      <named-content content-type="kingdom">Plantae</named-content>
                    </named-content>
                  </named-content>
                </kwd><kwd>
                  <named-content content-type="order">Naviculales</named-content>
                </kwd><kwd>
                  <named-content content-type="family">Diadesmidaceae</named-content>
                </kwd></kwd-group><mixed-citation publication-type="journal"><person-group><name><surname>Rybak</surname><given-names>Mateusz</given-names></name><name><surname>Levkov</surname><given-names>Zlatko</given-names></name></person-group><article-title>The overlooked diversity within a well-known diatom: Unraveling the <italic><tp:taxon-name><tp:taxon-name-part taxon-name-part-type="genus" reg="Luticola">Luticola</tp:taxon-name-part> <tp:taxon-name-part taxon-name-part-type="species" reg="ventricosa">ventricosa</tp:taxon-name-part></tp:taxon-name></italic> complex</article-title><source>PhytoKeys</source><day>11</day><month>05</month><year>2026</year><volume>274</volume><fpage>247</fpage><lpage>272</lpage><pub-id pub-id-type="doi">10.3897/phytokeys.274.190463</pub-id></mixed-citation></tp:treatment-meta><tp:nomenclature><tp:taxon-name><object-id xmlns:xlink="http://www.w3.org/1999/xlink" content-type="arpha" xlink:type="simple">D745C99A-7060-5F8C-8312-7064DF4A8D48</object-id>
                        		<tp:taxon-name-part taxon-name-part-type="genus" reg="Luticola">Luticola</tp:taxon-name-part> <tp:taxon-name-part taxon-name-part-type="species" reg="ventricosa">ventricosa</tp:taxon-name-part>
                        	</tp:taxon-name><tp:taxon-authority>(Kützing) D.G.Mann</tp:taxon-authority><xref ref-type="fig" rid="F1">Fig. 1A</xref><xref ref-type="fig" rid="F1">–AM</xref></tp:nomenclature><tp:treatment-sec sec-type="Basionym"><title>Basionym.</title><p><italic><tp:taxon-name><tp:taxon-name-part taxon-name-part-type="genus" reg="Stauroneis">Stauroneis</tp:taxon-name-part> <tp:taxon-name-part taxon-name-part-type="species" reg="ventricosa">ventricosa</tp:taxon-name-part></tp:taxon-name></italic> Kützing</p><fig id="F1" position="float" orientation="portrait"><object-id xmlns:xlink="http://www.w3.org/1999/xlink" content-type="doi" xlink:type="simple">10.3897/phytokeys.274.190463.figure1</object-id><object-id xmlns:xlink="http://www.w3.org/1999/xlink" content-type="arpha" xlink:type="simple">416DA027-AD32-58C9-904B-A098519DD574</object-id><label>Figure 1.</label><caption><p><italic><tp:taxon-name><tp:taxon-name-part taxon-name-part-type="genus" reg="Luticola">Luticola</tp:taxon-name-part> <tp:taxon-name-part taxon-name-part-type="species" reg="ventricosa">ventricosa</tp:taxon-name-part></tp:taxon-name></italic> (Kützing) D.G.Mann <italic>sensu stricto</italic> – size diminution series in light microscopy (<bold>A–W, AB–AM</bold>), SEM microphotographs of external (<bold>X–Z</bold>) and internal (<bold>AA</bold>) views. Specimens from Macedonia (<bold>A–X</bold>) (sample Acc. No. 13814), population from Poland (<bold>Y–AM</bold>) (sample 2025/114). Scale bars: 10 µm for LM; 5 µm (<bold>X, Y</bold>); 2.5 µm (<bold>Z, AA</bold>).</p></caption><graphic xmlns:xlink="http://www.w3.org/1999/xlink" xlink:href="phytokeys-274-247_article-190463__-g001.jpg" id="oo_1635389.jpg" position="float" orientation="portrait" xlink:type="simple"><uri content-type="original_file" xlink:type="simple">https://binary.pensoft.net/fig/1635389</uri></graphic></fig></tp:treatment-sec><tp:treatment-sec sec-type="Synonyms"><title>Synonyms.</title><p><italic><tp:taxon-name><tp:taxon-name-part taxon-name-part-type="genus" reg="Navicula">Navicula</tp:taxon-name-part> <tp:taxon-name-part taxon-name-part-type="species" reg="mutica">mutica</tp:taxon-name-part></tp:taxon-name></italic> var. <italic>ventricosa</italic> (Kützing) Grunow (in <xref ref-type="bibr" rid="B7">Cleve and Grunow 1880</xref>: 41), <italic><tp:taxon-name><tp:taxon-name-part taxon-name-part-type="genus" reg="Navicula">Navicula</tp:taxon-name-part> <tp:taxon-name-part taxon-name-part-type="species" reg="mutica">mutica</tp:taxon-name-part></tp:taxon-name></italic> f. <italic>ventricosa</italic> (Kützing) Cleve (in <xref ref-type="bibr" rid="B6">Cleve 1894</xref>: 129), <italic><tp:taxon-name><tp:taxon-name-part taxon-name-part-type="genus" reg="Placoneis">Placoneis</tp:taxon-name-part> <tp:taxon-name-part taxon-name-part-type="species" reg="mutica">mutica</tp:taxon-name-part></tp:taxon-name></italic> var. <italic>ventricosa</italic> (Kützing) Mereschkowsky (in <xref ref-type="bibr" rid="B23">Mereschkowsky 1903</xref>: 12), <italic><tp:taxon-name><tp:taxon-name-part taxon-name-part-type="genus" reg="Navicula">Navicula</tp:taxon-name-part> <tp:taxon-name-part taxon-name-part-type="species" reg="ventricosa">ventricosa</tp:taxon-name-part></tp:taxon-name></italic> (Kützing) F.W.Mills nom. illeg. (in <xref ref-type="bibr" rid="B24">Mills 1934</xref>: 1176), <italic><tp:taxon-name><tp:taxon-name-part taxon-name-part-type="genus" reg="Luticola">Luticola</tp:taxon-name-part> <tp:taxon-name-part taxon-name-part-type="species" reg="mutica">mutica</tp:taxon-name-part></tp:taxon-name></italic> var. <italic>ventricosa</italic> (Kützing) P.B.Hamilton (in <xref ref-type="bibr" rid="B14">Hamilton et al. 1994</xref>: 309), <italic><tp:taxon-name><tp:taxon-name-part taxon-name-part-type="genus" reg="Luticola">Luticola</tp:taxon-name-part> <tp:taxon-name-part taxon-name-part-type="species" reg="mutica">mutica</tp:taxon-name-part></tp:taxon-name></italic> f. <italic>ventricosa</italic> (Kützing) Bukhtiyarova (in <xref ref-type="bibr" rid="B4">Bukhtiyarova 1995</xref>: 421), <italic><tp:taxon-name><tp:taxon-name-part taxon-name-part-type="genus" reg="Navicula">Navicula</tp:taxon-name-part> <tp:taxon-name-part taxon-name-part-type="species" reg="neoventricosa">neoventricosa</tp:taxon-name-part></tp:taxon-name></italic> Hustedt (in <xref ref-type="bibr" rid="B15">Hustedt 1966</xref> [1966]: 612, fig. 1612 [first 4 illustrations]), (?) <italic><tp:taxon-name><tp:taxon-name-part taxon-name-part-type="genus" reg="Luticola">Luticola</tp:taxon-name-part> <tp:taxon-name-part taxon-name-part-type="uncertainty-rank">aff.</tp:taxon-name-part> <tp:taxon-name-part taxon-name-part-type="species" reg="ventricosa">ventricosa</tp:taxon-name-part></tp:taxon-name></italic> (Kützing) D.G.Mann (in <xref ref-type="bibr" rid="B19">Levkov et al. 2013</xref>, pl. 123, figs 34–39, pl. 128, figs 6–8).</p></tp:treatment-sec><tp:treatment-sec sec-type="Description (LM)"><title>Description (LM).</title><p>Valves lanceolate-elliptic with distinctly convex valve margins and protracted to capitate apices (Fig. <xref ref-type="fig" rid="F1">1A–W</xref>,  <xref ref-type="fig" rid="F1">AB–AM</xref>). Valve length 10.0–17.5 μm, valve width 4.5–6.5 μm. Striae in LM punctate, radiate throughout, 18–23 in 10 μm (Fig. <xref ref-type="fig" rid="F1">1A–W</xref>,  <xref ref-type="fig" rid="F1">AB–AMW</xref>). Transapical striae composed of usually 4 areolae. Central area asymmetrical, bowtie-shaped, bordered on both valve margins by 3–4 (usually 3) isolated areolae (Fig. <xref ref-type="fig" rid="F1">1A</xref>–W, AB–AM). Axial area very narrow, linear. Single isolated pore (bucciniportula) present in central area, located almost halfway between valve center and margin (Fig. <xref ref-type="fig" rid="F1">1A–W</xref>, <xref ref-type="fig" rid="F1">AB–AM</xref>).</p></tp:treatment-sec><tp:treatment-sec sec-type="Description SEM"><title>Description SEM.</title><p>Externally, bucciniportula with small, round opening (Fig. <xref ref-type="fig" rid="F1">1X–Z</xref>). Internally, bucciniportula with small opening bordered by narrow circular rim and covered with tongue-like structure (Fig. <xref ref-type="fig" rid="F1">1AA</xref>). Externally, raphe filiform, almost straight (Fig. <xref ref-type="fig" rid="F1">1X–Z</xref>). Proximal raphe endings bent opposite to bucciniportula with small depression around (Fig. <xref ref-type="fig" rid="F1">1X–Z</xref>). Distal raphe endings first weakly deflected opposite to pore-bearing side and then hooked towards pore-side, terminating on valve face (Fig. <xref ref-type="fig" rid="F1">1X–Z</xref>). Externally areolae are round to slightly elongate (Fig. <xref ref-type="fig" rid="F1">1X–Z</xref>). Striae at the apices composed by 2 areolae (Fig. <xref ref-type="fig" rid="F1">1X–Z</xref>). Internally, areolae occluded by hymenes forming continuous strip across valve (Fig. <xref ref-type="fig" rid="F2">1AA</xref>). Internally, raphe branches simple, linear (Fig. <xref ref-type="fig" rid="F1">1AA</xref>). Marginal channels located on valve face/mantle junction, narrow, indistinct and occluded with hymens (Fig. <xref ref-type="fig" rid="F1">1AA</xref>). Valve mantle with single row of round areolae (Fig. <xref ref-type="fig" rid="F1">1X, AA</xref>).</p></tp:treatment-sec><tp:treatment-sec sec-type="Ecology and distribution"><title>Ecology and distribution.</title><p><italic><tp:taxon-name><tp:taxon-name-part taxon-name-part-type="genus" reg="Luticola">Luticola</tp:taxon-name-part> <tp:taxon-name-part taxon-name-part-type="species" reg="ventricosa">ventricosa</tp:taxon-name-part></tp:taxon-name></italic> is one of the most frequently recorded <italic><tp:taxon-name><tp:taxon-name-part taxon-name-part-type="genus" reg="Luticola">Luticola</tp:taxon-name-part></tp:taxon-name></italic> species, but some records might belong to other species (this study). In this study, <italic><tp:taxon-name><tp:taxon-name-part taxon-name-part-type="genus" reg="Luticola">Luticola</tp:taxon-name-part> <tp:taxon-name-part taxon-name-part-type="species" reg="ventricosa">ventricosa</tp:taxon-name-part></tp:taxon-name></italic> was observed in various subaerial habitats (on soils, mosses, and tree bark), as well as in small alpine ponds, where it occurred epiphytically on mosses or in surface sediments. Records from saline environments, including a saline spring and saline puddles observed in this study, further expand its known ecological range. However, its specific habitat preferences remain difficult to define.</p></tp:treatment-sec><tp:treatment-sec><!--Section generated to contain objects referenced in tp:taxon-treatment.--><fig id="F2" position="float" orientation="portrait"><object-id xmlns:xlink="http://www.w3.org/1999/xlink" content-type="doi" xlink:type="simple">10.3897/phytokeys.274.190463.figure2</object-id><object-id xmlns:xlink="http://www.w3.org/1999/xlink" content-type="arpha" xlink:type="simple">8A2AC4C3-96DB-520B-B373-2E914D2A24F6</object-id><label>Figure 2.</label><caption><p><italic><tp:taxon-name><tp:taxon-name-part taxon-name-part-type="genus" reg="Luticola">Luticola</tp:taxon-name-part> <tp:taxon-name-part taxon-name-part-type="species" reg="dubia">dubia</tp:taxon-name-part></tp:taxon-name></italic> Levkov, Tofilovska, C.E.Wetzel, Mitic-Kopanja &amp; Ector – size diminution series in light microscopy (<bold>A–W</bold>), SEM microphotographs of external (<bold>X–Z</bold>) and internal (<bold>AA, AB</bold>) views. Scale bars: 10 µm for LM; 5 µm (<bold>X, Y, AA</bold>); 2 µm (<bold>Z, AB</bold>). Panels (X–AB) made by C.E. Wetzel &amp; L. Ector.</p></caption><graphic xmlns:xlink="http://www.w3.org/1999/xlink" xlink:href="phytokeys-274-247_article-190463__-g002.jpg" id="oo_1635390.jpg" position="float" orientation="portrait" xlink:type="simple"><uri content-type="original_file" xlink:type="simple">https://binary.pensoft.net/fig/1635390</uri></graphic></fig></tp:treatment-sec><ref-list><ref id="B7"><mixed-citation xmlns:xlink="http://www.w3.org/1999/xlink" xlink:type="simple">Cleve PT, Grunow A (1880) Beiträge zur Kenntniss der arctischen Diatomeen. Kongliga Svenska Vetenskaps-Akademiens Handlingar 17(2): 1–121.</mixed-citation></ref><ref id="B6"><mixed-citation xmlns:xlink="http://www.w3.org/1999/xlink" xlink:type="simple">Cleve PT (1894) Synopsis of the naviculoid diatoms. Part I. Kongliga Svenska Vetenskapsakademiens Handlingar Series 4 26(2): 1–194.</mixed-citation></ref><ref id="B23"><mixed-citation xmlns:xlink="http://www.w3.org/1999/xlink" xlink:type="simple">Mereschkowsky KS (1903) Über <italic><tp:taxon-name><tp:taxon-name-part taxon-name-part-type="genus">Placoneis</tp:taxon-name-part></tp:taxon-name></italic>, ein neues Diatomeen-Genus. Beihefte zum Botanischen Centralblatt 15(1): 1–30.</mixed-citation></ref><ref id="B24"><mixed-citation xmlns:xlink="http://www.w3.org/1999/xlink" xlink:type="simple">Mills FW (1934) An index to the genera and species of the <tp:taxon-name><tp:taxon-name-part taxon-name-part-type="family">Diatomaceae</tp:taxon-name-part></tp:taxon-name> and their synonyms. 1816–1932. London, Wheldon &amp; Wesley, Limited, Part 16 (Na-Ni), 1162–1240.</mixed-citation></ref><ref id="B14"><mixed-citation xmlns:xlink="http://www.w3.org/1999/xlink" xlink:type="simple">Hamilton PB, Poulin M, Prévost C, Angell M, Edlund SA (1994) Americanarum diatomarum exsiccata: Fascicle II (CANA), voucher slides representing 34 lakes, ponds and streams from Ellesmere Island, Canadian High Artic, North America. Diatom Research 9(2): 303–327. <ext-link xlink:href="10.1080/0269249X.1994.9705309" ext-link-type="doi" xlink:type="simple">https://doi.org/10.1080/0269249X.1994.9705309</ext-link></mixed-citation></ref><ref id="B4"><mixed-citation xmlns:xlink="http://www.w3.org/1999/xlink" xlink:type="simple">Bukhtiyarova LN (1995) New taxonomic combinations of diatoms <tp:taxon-name><tp:taxon-name-part taxon-name-part-type="phylum">Bacillariophyta</tp:taxon-name-part></tp:taxon-name>. Algologia 5(4): 417–424. [in Russian]</mixed-citation></ref><ref id="B15"><mixed-citation xmlns:xlink="http://www.w3.org/1999/xlink" xlink:type="simple">Hustedt F (1966) Die Kieselalgen Deutschlands, Österreichs und der Schweiz unter Berücksichtigung der übrigen Länder Europas sowie der angrenzenden Meeresgebiete. Bd. VII: Teil 3: Liefrung 4. In: Rabenhorst's Kryptogamen Flora von Deutschland, Österreich und der Schweiz. Leipzig, Akademische Verlagsgesellschaft m.b.h., 557–816.</mixed-citation></ref><ref id="B19"><mixed-citation xmlns:xlink="http://www.w3.org/1999/xlink" xlink:type="simple">Levkov Z, Metzeltin D, Pavlov A (2013) <italic><tp:taxon-name><tp:taxon-name-part taxon-name-part-type="genus">Luticola</tp:taxon-name-part></tp:taxon-name></italic> and <italic><tp:taxon-name><tp:taxon-name-part taxon-name-part-type="genus">Luticolopsis</tp:taxon-name-part></tp:taxon-name></italic>. – Diatoms of Europe 7: 1–697.</mixed-citation></ref></ref-list></tp:taxon-treatment>
