# Supplementary material for: The overlooked diversity within a well-known diatom: Unraveling the Luticola ventricosa complex
Source: PhytoKeys. 2026 May 11;274:247–72. doi: 10.3897/phytokeys.274.190463 (PMC13184631; doi:10.3897/phytokeys.274.190463)
Supplement: XML Treatment for Luticola dubia [file phytokeys.274.190463-treatment2.xml]

<!DOCTYPE tp:taxon-treatment
  PUBLIC "-//TaxonX//DTD Taxonomic Treatment Publishing DTD v0 20100105//EN" "tax-treatment-NSO.dtd">
<tp:taxon-treatment xmlns:tp="http://www.plazi.org/taxpub"><tp:treatment-meta><kwd-group><label>Taxon classification</label><kwd>
                  <named-content content-type="kingdom">
                    <named-content content-type="taxon-name">
                      <named-content content-type="kingdom">Plantae</named-content>
                    </named-content>
                  </named-content>
                </kwd><kwd>
                  <named-content content-type="order">Naviculales</named-content>
                </kwd><kwd>
                  <named-content content-type="family">Diadesmidaceae</named-content>
                </kwd></kwd-group><mixed-citation publication-type="journal"><person-group><name><surname>Rybak</surname><given-names>Mateusz</given-names></name><name><surname>Levkov</surname><given-names>Zlatko</given-names></name></person-group><article-title>The overlooked diversity within a well-known diatom: Unraveling the <italic><tp:taxon-name><tp:taxon-name-part taxon-name-part-type="genus" reg="Luticola">Luticola</tp:taxon-name-part> <tp:taxon-name-part taxon-name-part-type="species" reg="ventricosa">ventricosa</tp:taxon-name-part></tp:taxon-name></italic> complex</article-title><source>PhytoKeys</source><day>11</day><month>05</month><year>2026</year><volume>274</volume><fpage>247</fpage><lpage>272</lpage><pub-id pub-id-type="doi">10.3897/phytokeys.274.190463</pub-id></mixed-citation></tp:treatment-meta><tp:nomenclature><tp:taxon-name><object-id xmlns:xlink="http://www.w3.org/1999/xlink" content-type="arpha" xlink:type="simple">6B50D0E6-7693-5B32-B4A8-A1ED4AD729D8</object-id>
                        		<tp:taxon-name-part taxon-name-part-type="genus" reg="Luticola">Luticola</tp:taxon-name-part> <tp:taxon-name-part taxon-name-part-type="species" reg="dubia">dubia</tp:taxon-name-part>
                        	</tp:taxon-name><tp:taxon-authority>Levkov, Tofilovska, C.E.Wetzel, Mitic-Kopanja &amp; Ector</tp:taxon-authority><xref ref-type="fig" rid="F2">Fig. 2A –AB</xref></tp:nomenclature><tp:treatment-sec sec-type="Description (LM)"><title>Description (LM).</title><p>Valves linear-lanceolate to narrowly elliptical with convex valve margins and narrowly protracted to subcapitate apices (Fig. <xref ref-type="fig" rid="F2">2A–W</xref>). Valve length 12.0–21.0 μm, valve width 5.0–6.5 μm. Striae in LM punctate, radiate throughout, 20–24 in 10 μm (Fig. <xref ref-type="fig" rid="F2">2A–W</xref>). Transapical striae composed of usually 4 areolae (Fig. <xref ref-type="fig" rid="F2">2A–W</xref>). Central area asymmetrical, bowtie-shaped, bordered on both valve margins by 3–4 (usually 3) isolated areolae. Axial area very narrow, linear (Fig. <xref ref-type="fig" rid="F2">2A–W</xref>). Single isolated pore present in central area, located almost halfway between valve center and margin (Fig. <xref ref-type="fig" rid="F2">2A–W</xref>).</p><fig id="F2" position="float" orientation="portrait"><object-id xmlns:xlink="http://www.w3.org/1999/xlink" content-type="doi" xlink:type="simple">10.3897/phytokeys.274.190463.figure2</object-id><object-id xmlns:xlink="http://www.w3.org/1999/xlink" content-type="arpha" xlink:type="simple">8A2AC4C3-96DB-520B-B373-2E914D2A24F6</object-id><label>Figure 2.</label><caption><p><italic><tp:taxon-name><tp:taxon-name-part taxon-name-part-type="genus" reg="Luticola">Luticola</tp:taxon-name-part> <tp:taxon-name-part taxon-name-part-type="species" reg="dubia">dubia</tp:taxon-name-part></tp:taxon-name></italic> Levkov, Tofilovska, C.E.Wetzel, Mitic-Kopanja &amp; Ector – size diminution series in light microscopy (<bold>A–W</bold>), SEM microphotographs of external (<bold>X–Z</bold>) and internal (<bold>AA, AB</bold>) views. Scale bars: 10 µm for LM; 5 µm (<bold>X, Y, AA</bold>); 2 µm (<bold>Z, AB</bold>). Panels (X–AB) made by C.E. Wetzel &amp; L. Ector.</p></caption><graphic xmlns:xlink="http://www.w3.org/1999/xlink" xlink:href="phytokeys-274-247_article-190463__-g002.jpg" id="oo_1635390.jpg" position="float" orientation="portrait" xlink:type="simple"><uri content-type="original_file" xlink:type="simple">https://binary.pensoft.net/fig/1635390</uri></graphic></fig></tp:treatment-sec><tp:treatment-sec sec-type="Description SEM"><title>Description SEM.</title><p>Externally, bucciniportula with small, round to slightly elongated opening (Fig. <xref ref-type="fig" rid="F2">2X–Z</xref>). Internally, bucciniportula with small opening bordered by narrow circular rim and covered with tongue-like structure (<xref ref-type="fig" rid="F2">Fig. 2AB</xref>). Externally, raphe filiform and straight (Fig. <xref ref-type="fig" rid="F2">2X, Y</xref>). Proximal raphe endings bent opposite to bucciniportula with small depression around (Fig. <xref ref-type="fig" rid="F2">2X–Z</xref>). Distal raphe endings first weakly deflected opposite to pore-bearing side and then hooked towards pore-side, terminating on valve face (Fig. <xref ref-type="fig" rid="F2">2X–Z</xref>). Internally, raphe branches simple, linear (Fig. <xref ref-type="fig" rid="F2">2AA</xref>). Externally areolae are round to slightly elongate. Striae at the apices composed by 2 areolae (Fig. <xref ref-type="fig" rid="F2">2X–Z</xref>). Internally, areolae occluded by hymenes forming continuous strip across valve (Fig. <xref ref-type="fig" rid="F2">2AA</xref>, <xref ref-type="fig" rid="F2">AB</xref>). Marginal channels located on valve face/mantle junction, narrow, indistinct and occluded with hymens (Fig. <xref ref-type="fig" rid="F2">2AA</xref>). Valve mantle with single row of round areolae (Fig. <xref ref-type="fig" rid="F2">2X–Z</xref>).</p></tp:treatment-sec><tp:treatment-sec sec-type="Ecology and distribution"><title>Ecology and distribution.</title><p><italic><tp:taxon-name><tp:taxon-name-part taxon-name-part-type="genus" reg="Luticola">Luticola</tp:taxon-name-part> <tp:taxon-name-part taxon-name-part-type="species" reg="dubia">dubia</tp:taxon-name-part></tp:taxon-name></italic> has been observed only in halomorphic soils of Gladno Pole. The type locality comprises saline habitats in depressions, reed beds, and steppe-like communities on gentle slopes. The area is characterized by a very high groundwater level; during late winter and spring, small, dispersed springs are formed. In summer and autumn, the water level decreases, and salt precipitates on the soil surface (<xref ref-type="bibr" rid="B20">Levkov et al. 2017</xref>).</p></tp:treatment-sec><ref-list><ref id="B20"><mixed-citation xmlns:xlink="http://www.w3.org/1999/xlink" xlink:type="simple">Levkov Z, Tofilovska S, Wetzel CE, Mitić-Kopanja D, Ector L (2017) Diversity of <italic><tp:taxon-name><tp:taxon-name-part taxon-name-part-type="genus">Luticola</tp:taxon-name-part></tp:taxon-name></italic> D.G. Mann (<tp:taxon-name><tp:taxon-name-part taxon-name-part-type="class">Bacillariophyceae</tp:taxon-name-part></tp:taxon-name>) species on halomorphic soils from Gladno Pole, Central Macedonia. Nova Hedwigia Beiheft 146: 175–196. <ext-link xlink:href="10.1127/1438-9134/2017/175" ext-link-type="doi" xlink:type="simple">https://doi.org/10.1127/1438-9134/2017/175</ext-link></mixed-citation></ref></ref-list></tp:taxon-treatment>
