# Supplementary material for: The overlooked diversity within a well-known diatom: Unraveling the Luticola ventricosa complex
Source: PhytoKeys. 2026 May 11;274:247–72. doi: 10.3897/phytokeys.274.190463 (PMC13184631; doi:10.3897/phytokeys.274.190463)
Supplement: XML Treatment for Luticola levkovii [file phytokeys.274.190463-treatment3.xml]

<!DOCTYPE tp:taxon-treatment
  PUBLIC "-//TaxonX//DTD Taxonomic Treatment Publishing DTD v0 20100105//EN" "tax-treatment-NSO.dtd">
<tp:taxon-treatment xmlns:tp="http://www.plazi.org/taxpub"><tp:treatment-meta><kwd-group><label>Taxon classification</label><kwd>
                  <named-content content-type="kingdom">
                    <named-content content-type="taxon-name">
                      <named-content content-type="kingdom">Plantae</named-content>
                    </named-content>
                  </named-content>
                </kwd><kwd>
                  <named-content content-type="order">Naviculales</named-content>
                </kwd><kwd>
                  <named-content content-type="family">Diadesmidaceae</named-content>
                </kwd></kwd-group><mixed-citation publication-type="journal"><person-group><name><surname>Rybak</surname><given-names>Mateusz</given-names></name><name><surname>Levkov</surname><given-names>Zlatko</given-names></name></person-group><article-title>The overlooked diversity within a well-known diatom: Unraveling the <italic><tp:taxon-name><tp:taxon-name-part taxon-name-part-type="genus" reg="Luticola">Luticola</tp:taxon-name-part> <tp:taxon-name-part taxon-name-part-type="species" reg="ventricosa">ventricosa</tp:taxon-name-part></tp:taxon-name></italic> complex</article-title><source>PhytoKeys</source><day>11</day><month>05</month><year>2026</year><volume>274</volume><fpage>247</fpage><lpage>272</lpage><pub-id pub-id-type="doi">10.3897/phytokeys.274.190463</pub-id></mixed-citation></tp:treatment-meta><tp:nomenclature><tp:taxon-name><object-id xmlns:xlink="http://www.w3.org/1999/xlink" content-type="arpha" xlink:type="simple">FD7F00E8-518B-57C7-8651-3B4682114CBC</object-id>
                        		<tp:taxon-name-part taxon-name-part-type="genus" reg="Luticola">Luticola</tp:taxon-name-part> <tp:taxon-name-part taxon-name-part-type="species" reg="levkovii">levkovii</tp:taxon-name-part>
                        	</tp:taxon-name><tp:taxon-authority>E.Reichardt</tp:taxon-authority><xref ref-type="fig" rid="F3">Fig. 3A</xref><xref ref-type="fig" rid="F3">–AG</xref></tp:nomenclature><tp:treatment-sec sec-type="Description LM"><title>Description LM.</title><p>Valves lanceolate-elliptic with convex valve margins and protracted to subcapitate apices (Fig. <xref ref-type="fig" rid="F3">3A</xref>–<xref ref-type="fig" rid="F3">AG</xref>). Valve length 13.0–31.5 μm, valve width 5.8–7.8 μm. Striae in LM punctate, radiate throughout, 17–20 in 10 μm (Fig. <xref ref-type="fig" rid="F3">3A</xref>–<xref ref-type="fig" rid="F3">AG</xref>). Transapical striae composed of usually (4)5–6 areolae (Fig. <xref ref-type="fig" rid="F3">3A</xref>–<xref ref-type="fig" rid="F3">AG</xref>). Central area asymmetrical, rectangular to slightly bowtie-shaped, and bordered on both valve margins by 3–4 isolated areolae (Fig. <xref ref-type="fig" rid="F3">3A</xref>–<xref ref-type="fig" rid="F3">AG</xref>). Axial area very narrow, linear (Fig. <xref ref-type="fig" rid="F3">3A</xref>–<xref ref-type="fig" rid="F3">AG</xref>). Single isolated pore (bucciniportula) present in central area, located almost halfway between valve center and margin (Fig. <xref ref-type="fig" rid="F3">3A</xref>–<xref ref-type="fig" rid="F3">AG</xref>). Raphe filiform with curved proximal endings and hooked, continuing onto valve mantle distal raphe endings (Fig. <xref ref-type="fig" rid="F3">3A</xref>–<xref ref-type="fig" rid="F3">AG</xref>).</p><fig id="F3" position="float" orientation="portrait"><object-id xmlns:xlink="http://www.w3.org/1999/xlink" content-type="doi" xlink:type="simple">10.3897/phytokeys.274.190463.figure3</object-id><object-id xmlns:xlink="http://www.w3.org/1999/xlink" content-type="arpha" xlink:type="simple">4E9D01E9-B549-5F58-9838-806BA161614E</object-id><label>Figure 3.</label><caption><p><italic><tp:taxon-name><tp:taxon-name-part taxon-name-part-type="genus" reg="Luticola">Luticola</tp:taxon-name-part> <tp:taxon-name-part taxon-name-part-type="species" reg="levkovii">levkovii</tp:taxon-name-part></tp:taxon-name></italic> E.Reichardt. Size diminution series in light microscopy (<bold>A–AG</bold>). Scale bar: 10 µm.</p></caption><graphic xmlns:xlink="http://www.w3.org/1999/xlink" xlink:href="phytokeys-274-247_article-190463__-g003.jpg" id="oo_1635391.jpg" position="float" orientation="portrait" xlink:type="simple"><uri content-type="original_file" xlink:type="simple">https://binary.pensoft.net/fig/1635391</uri></graphic></fig></tp:treatment-sec><tp:treatment-sec sec-type="Ecology and distribution"><title>Ecology and distribution.</title><p>The type locality of <italic><tp:taxon-name><tp:taxon-name-part taxon-name-part-type="genus" reg="Luticola">L.</tp:taxon-name-part> <tp:taxon-name-part taxon-name-part-type="species" reg="levkovii">levkovii</tp:taxon-name-part></tp:taxon-name></italic> is a small pond in Treuchtlingen, Germany (<xref ref-type="bibr" rid="B26">Reichardt 2018</xref>). In a similar habitat, <italic><tp:taxon-name><tp:taxon-name-part taxon-name-part-type="genus" reg="Luticola">L.</tp:taxon-name-part> <tp:taxon-name-part taxon-name-part-type="species" reg="levkovii">levkovii</tp:taxon-name-part></tp:taxon-name></italic> was also observed in North Macedonia, in a small temporary pond formed by a spring on Osogovo Mountain (<xref ref-type="bibr" rid="B22">Levkov et al. 2025</xref>).</p></tp:treatment-sec><ref-list><ref id="B26"><mixed-citation xmlns:xlink="http://www.w3.org/1999/xlink" xlink:type="simple">Reichardt E (2018) Die Diatomeen im Gebiet der Stadt Treuchtlingen. München: Bayerische Botanische Gesellschaft, 1–576 (Band 1), 579–1184 (Band 2).</mixed-citation></ref><ref id="B22"><mixed-citation xmlns:xlink="http://www.w3.org/1999/xlink" xlink:type="simple">Levkov Z, Zaova D, Mitić-Kopanja D (2025) New and interesting <italic><tp:taxon-name><tp:taxon-name-part taxon-name-part-type="genus">Mayamaea</tp:taxon-name-part></tp:taxon-name></italic> species (<tp:taxon-name><tp:taxon-name-part taxon-name-part-type="class">Bacillariophyceae</tp:taxon-name-part></tp:taxon-name>) from Osogovo. Contributions, Section of Natural, Mathematical and Biotechnical Sciences, MASA 44: 287–301. <ext-link xlink:href="10.20903/masa/nmbsci.2023.44.26" ext-link-type="doi" xlink:type="simple">https://doi.org/10.20903/masa/nmbsci.2023.44.26</ext-link></mixed-citation></ref></ref-list></tp:taxon-treatment>
