# Supplementary material for: The overlooked diversity within a well-known diatom: Unraveling the Luticola ventricosa complex
Source: PhytoKeys. 2026 May 11;274:247–72. doi: 10.3897/phytokeys.274.190463 (PMC13184631; doi:10.3897/phytokeys.274.190463)
Supplement: XML Treatment for Luticola ventriconfusa [file phytokeys.274.190463-treatment4.xml]

<!DOCTYPE tp:taxon-treatment
  PUBLIC "-//TaxonX//DTD Taxonomic Treatment Publishing DTD v0 20100105//EN" "tax-treatment-NSO.dtd">
<tp:taxon-treatment xmlns:tp="http://www.plazi.org/taxpub"><tp:treatment-meta><kwd-group><label>Taxon classification</label><kwd>
                  <named-content content-type="kingdom">
                    <named-content content-type="taxon-name">
                      <named-content content-type="kingdom">Plantae</named-content>
                    </named-content>
                  </named-content>
                </kwd><kwd>
                  <named-content content-type="order">Naviculales</named-content>
                </kwd><kwd>
                  <named-content content-type="family">Diadesmidaceae</named-content>
                </kwd></kwd-group><mixed-citation publication-type="journal"><person-group><name><surname>Rybak</surname><given-names>Mateusz</given-names></name><name><surname>Levkov</surname><given-names>Zlatko</given-names></name></person-group><article-title>The overlooked diversity within a well-known diatom: Unraveling the <italic><tp:taxon-name><tp:taxon-name-part taxon-name-part-type="genus" reg="Luticola">Luticola</tp:taxon-name-part> <tp:taxon-name-part taxon-name-part-type="species" reg="ventricosa">ventricosa</tp:taxon-name-part></tp:taxon-name></italic> complex</article-title><source>PhytoKeys</source><day>11</day><month>05</month><year>2026</year><volume>274</volume><fpage>247</fpage><lpage>272</lpage><pub-id pub-id-type="doi">10.3897/phytokeys.274.190463</pub-id></mixed-citation></tp:treatment-meta><tp:nomenclature><tp:taxon-name><object-id xmlns:xlink="http://www.w3.org/1999/xlink" content-type="arpha" xlink:type="simple">32BA223A-7334-53AC-80FB-71A4E09A4939</object-id>
                        		<tp:taxon-name-part taxon-name-part-type="genus" reg="Luticola">Luticola</tp:taxon-name-part> <tp:taxon-name-part taxon-name-part-type="species" reg="ventriconfusa">ventriconfusa</tp:taxon-name-part>
                        	</tp:taxon-name><tp:taxon-authority>Lange-Bertalot</tp:taxon-authority><xref ref-type="fig" rid="F4">Fig. 4A–T</xref></tp:nomenclature><tp:treatment-sec sec-type="Description LM"><title>Description LM.</title><p>Valves linear-lanceolate, with weakly undulate margins (Fig. <xref ref-type="fig" rid="F4">4A–T</xref>). Valve margin undulations equally pronounced. Valve apices broadly rounded, subcapitate to rostrate in smaller specimens (Fig. <xref ref-type="fig" rid="F4">4A–T</xref>). Valve length 10.0–22.0 μm, valve width 5.8–6.8 μm. Striae in LM punctate, radiate throughout, 20–24 in 10 μm. Transapical striae composed of usually 4–5 areolae (Fig. <xref ref-type="fig" rid="F4">4A–T</xref>). Central area asymmetrical, rectangular to bowtie-shaped and bordered on both valve margins by usually 3 isolated areolae (Fig. <xref ref-type="fig" rid="F4">4A–T</xref>). Axial area very narrow, linear. Single isolated pore (bucciniportula) present in central area, located almost halfway between valve center and margin (Fig. <xref ref-type="fig" rid="F4">4A–T</xref>).</p><fig id="F4" position="float" orientation="portrait"><object-id xmlns:xlink="http://www.w3.org/1999/xlink" content-type="doi" xlink:type="simple">10.3897/phytokeys.274.190463.figure4</object-id><object-id xmlns:xlink="http://www.w3.org/1999/xlink" content-type="arpha" xlink:type="simple">09ED6A51-C068-5291-A8F2-A36D9F42A4CD</object-id><label>Figure 4.</label><caption><p><italic><tp:taxon-name><tp:taxon-name-part taxon-name-part-type="genus" reg="Luticola">Luticola</tp:taxon-name-part> <tp:taxon-name-part taxon-name-part-type="species" reg="ventriconfusa">ventriconfusa</tp:taxon-name-part></tp:taxon-name></italic> Lange-Bertalot – size diminution series in light microscopy (<bold>A–T</bold>). Scale bar: 10 µm.</p></caption><graphic xmlns:xlink="http://www.w3.org/1999/xlink" xlink:href="phytokeys-274-247_article-190463__-g004.jpg" id="oo_1635392.jpg" position="float" orientation="portrait" xlink:type="simple"><uri content-type="original_file" xlink:type="simple">https://binary.pensoft.net/fig/1635392</uri></graphic></fig></tp:treatment-sec><tp:treatment-sec sec-type="Ecology and distribution"><title>Ecology and distribution.</title><p>A species observed exclusively in samples collected from aquatic environments. It commonly occurs in rivers and lakes with moderate to high trophic levels e.g., the Vardar River, Lake Prespa (North Macedonia), and the Oder and Vistula rivers in Poland.</p></tp:treatment-sec></tp:taxon-treatment>
