# Supplementary material for: The overlooked diversity within a well-known diatom: Unraveling the Luticola ventricosa complex
Source: PhytoKeys. 2026 May 11;274:247–72. doi: 10.3897/phytokeys.274.190463 (PMC13184631; doi:10.3897/phytokeys.274.190463)
Supplement: XML Treatment for Luticola borealis [file phytokeys.274.190463-treatment5.xml]

<!DOCTYPE tp:taxon-treatment
  PUBLIC "-//TaxonX//DTD Taxonomic Treatment Publishing DTD v0 20100105//EN" "tax-treatment-NSO.dtd">
<tp:taxon-treatment xmlns:tp="http://www.plazi.org/taxpub"><tp:treatment-meta><kwd-group><label>Taxon classification</label><kwd>
                <named-content content-type="kingdom">
                  <named-content content-type="taxon-name">
                    <named-content content-type="kingdom">Plantae</named-content>
                  </named-content>
                </named-content>
              </kwd><kwd>
                <named-content content-type="order">Naviculales</named-content>
              </kwd><kwd>
                <named-content content-type="family">Diadesmidaceae</named-content>
              </kwd></kwd-group><mixed-citation publication-type="journal"><person-group><name><surname>Rybak</surname><given-names>Mateusz</given-names></name><name><surname>Levkov</surname><given-names>Zlatko</given-names></name></person-group><article-title>The overlooked diversity within a well-known diatom: Unraveling the <italic><tp:taxon-name><tp:taxon-name-part taxon-name-part-type="genus" reg="Luticola">Luticola</tp:taxon-name-part> <tp:taxon-name-part taxon-name-part-type="species" reg="ventricosa">ventricosa</tp:taxon-name-part></tp:taxon-name></italic> complex</article-title><source>PhytoKeys</source><day>11</day><month>05</month><year>2026</year><volume>274</volume><fpage>247</fpage><lpage>272</lpage><pub-id pub-id-type="doi">10.3897/phytokeys.274.190463</pub-id></mixed-citation></tp:treatment-meta><tp:nomenclature><tp:taxon-name><object-id xmlns:xlink="http://www.w3.org/1999/xlink" content-type="arpha" xlink:type="simple">5C896579-C963-5E5C-A12E-8904F8E7FACE</object-id>
                    		<tp:taxon-name-part taxon-name-part-type="genus" reg="Luticola">Luticola</tp:taxon-name-part> <tp:taxon-name-part taxon-name-part-type="species" reg="borealis">borealis</tp:taxon-name-part>
                    	</tp:taxon-name><tp:taxon-authority>M.Rybak &amp; Levkov</tp:taxon-authority><tp:taxon-status xmlns:xlink="http://www.w3.org/1999/xlink" xlink:type="simple">sp. nov.</tp:taxon-status><xref ref-type="fig" rid="F5">Fig. 5A–W</xref></tp:nomenclature><tp:treatment-sec sec-type="Synonym"><title>Synonym.</title><p><italic><tp:taxon-name><tp:taxon-name-part taxon-name-part-type="genus" reg="Luticola">Luticola</tp:taxon-name-part> <tp:taxon-name-part taxon-name-part-type="species" reg="ventricosa">ventricosa</tp:taxon-name-part></tp:taxon-name></italic> MT1 (Kützing) D.G.Mann (in <xref ref-type="bibr" rid="B19">Levkov et al. 2013</xref>, pl. 123, figs: 1–25, pl. 124, figs: 1–37).</p><fig id="F5" position="float" orientation="portrait"><object-id xmlns:xlink="http://www.w3.org/1999/xlink" content-type="doi" xlink:type="simple">10.3897/phytokeys.274.190463.figure5</object-id><object-id xmlns:xlink="http://www.w3.org/1999/xlink" content-type="arpha" xlink:type="simple">FA87B23C-5662-5092-B3FD-9142655DB8E3</object-id><label>Figure 5.</label><caption><p><italic><tp:taxon-name><tp:taxon-name-part taxon-name-part-type="genus" reg="Luticola">Luticola</tp:taxon-name-part> <tp:taxon-name-part taxon-name-part-type="species" reg="borealis">borealis</tp:taxon-name-part></tp:taxon-name></italic> sp. nov. – size diminution series in light microscopy (<bold>A–R</bold>), SEM microphotographs of external (<bold>S–V</bold>) and internal (<bold>W</bold>) views. Specimens from Macedonia (<bold>A–U</bold>) (sample Acc. No. <named-content xmlns:xlink="http://www.w3.org/1999/xlink" content-type="dwc:collectionCode" xlink:title="Macedonian National Diatom Collection | Herbarium - Institute of Biology" xlink:href="https://scientific-collections.gbif.org/collection/e844fe2e-29ad-46eb-a8a4-d303dc67410b" xlink:type="simple">MKNDC</named-content> 013873), population from Poland (<bold>V, W</bold>) (sample 2016/8). Scale bars:10 µm for LM; 5 µm (<bold>S–W</bold>).</p></caption><graphic xmlns:xlink="http://www.w3.org/1999/xlink" xlink:href="phytokeys-274-247_article-190463__-g005.jpg" id="oo_1635393.jpg" position="float" orientation="portrait" xlink:type="simple"><uri content-type="original_file" xlink:type="simple">https://binary.pensoft.net/fig/1635393</uri></graphic></fig></tp:treatment-sec><tp:treatment-sec sec-type="Description LM"><title>Description LM.</title><p>Valves lanceolate-elliptic with parallel valve margins and protracted to subcapitate apices (Fig. <xref ref-type="fig" rid="F5">5A–R</xref>). Valve dimensions (n = 100): length (9.0)12.5–28.0 μm, width 6.0–8.5 μm. Striae in LM punctate, radiate throughout, 16–21 in 10 μm (Fig. <xref ref-type="fig" rid="F5">5A–R</xref>). Transapical striae composed of usually 4 areolae (Fig. <xref ref-type="fig" rid="F5">5A–R</xref>). Central area asymmetrical, rectangular to slightly bowtie-shaped and bordered on both valve margins by 3–4 (usually 3) isolated areolae (Fig. <xref ref-type="fig" rid="F5">5A–R</xref>). Axial area very narrow, linear (Fig. <xref ref-type="fig" rid="F5">5A–R</xref>). Single isolated pore (bucciniportula) present in central area, located almost halfway between valve center and margin (Fig. <xref ref-type="fig" rid="F5">5A–R</xref>).</p></tp:treatment-sec><tp:treatment-sec sec-type="Description SEM"><title>Description SEM.</title><p>Externally, bucciniportula with small, round opening (Fig. <xref ref-type="fig" rid="F5">5S–V</xref>). Internally, bucciniportula with small opening bordered by narrow circular rim and covered with tongue-like structure (Fig. <xref ref-type="fig" rid="F5">5W</xref>). Externally, raphe filiform and straight (Fig. <xref ref-type="fig" rid="F5">5S–U</xref>). Proximal raphe endings bent opposite to bucciniportula with small depression around (Fig. <xref ref-type="fig" rid="F5">5S–V</xref>). Distal raphe endings prolonged, first slightly curved towards same side as proximal endings then deflected towards opposite side, continuing onto valve mantle (Fig. <xref ref-type="fig" rid="F5">5S–U</xref>). Internally, raphe branches simple, linear. Externally areolae are round to slightly elongate. Striae at the apices composed by 2–3 areolae (Fig. <xref ref-type="fig" rid="F5">5S–U</xref>). Internally, areolae occluded by hymenes forming continuous strip across valve (Fig. <xref ref-type="fig" rid="F5">5W</xref>). Marginal channels located on valve face/mantle junction, narrow, indistinct and occluded with hymens, interrupted at apices (Fig. <xref ref-type="fig" rid="F5">5W</xref>). Valve mantle with single row of round areolae (Fig. <xref ref-type="fig" rid="F5">5S</xref>). Girdle bands with two rows of areolae (Fig. <xref ref-type="fig" rid="F5">5V</xref>).</p></tp:treatment-sec><tp:treatment-sec sec-type="Type"><title>Type.</title><p>Republic of North Macedonia • wet mosses in pond, Ploce Litotelmi, Mountain German, <named-content xmlns:xlink="http://www.w3.org/1999/xlink" content-type="dwc:verbatimCoordinates" xlink:type="simple">42°09'23.7"N, 22°01'25.1"E</named-content>, leg. Z. Levkov, coll. date: 29.04.2022, <bold><italic>Holotype</italic></bold>: Acc. No. <named-content xmlns:xlink="http://www.w3.org/1999/xlink" content-type="dwc:collectionCode" xlink:title="Macedonian National Diatom Collection | Herbarium - Institute of Biology" xlink:href="https://scientific-collections.gbif.org/collection/e844fe2e-29ad-46eb-a8a4-d303dc67410b" xlink:type="simple">MKNDC</named-content> 013873, <bold><italic>Isotype</italic></bold>: <named-content xmlns:xlink="http://www.w3.org/1999/xlink" content-type="dwc:institutional_code" xlink:title="University of Szczecin" xlink:href="https://scientific-collections.gbif.org/institution/94015c5f-dcdf-43de-8b62-e8c596f0316e" xlink:type="simple">SZCZ</named-content> 29719.</p><p><bold><italic>Paratype 1</italic></bold>: • sand, Fish pond Done Popov, Mountain Kozuf, <named-content xmlns:xlink="http://www.w3.org/1999/xlink" content-type="dwc:verbatimCoordinates" xlink:type="simple">41°15'48.8"N, 22°03'15.7"E</named-content>, leg. Z. Levkov, coll. date: 25.06.2020, Acc. No. <named-content xmlns:xlink="http://www.w3.org/1999/xlink" content-type="dwc:collectionCode" xlink:title="Macedonian National Diatom Collection | Herbarium - Institute of Biology" xlink:href="https://scientific-collections.gbif.org/collection/e844fe2e-29ad-46eb-a8a4-d303dc67410b" xlink:type="simple">MKNDC</named-content> 012861.</p><p><bold><italic>Paratype 2</italic></bold>: • sediments in shallow puddle, Podkarpacie Province, Stalowa Wola, <named-content xmlns:xlink="http://www.w3.org/1999/xlink" content-type="dwc:verbatimCoordinates" xlink:type="simple">50°34'17.67"N, 22°04'33.78"E</named-content>, M. Rybak, 12.11.2016, sample RZ 2016/1.</p></tp:treatment-sec><tp:treatment-sec sec-type="Phycobank"><title>Phycobank.</title><p><ext-link xmlns:xlink="http://www.w3.org/1999/xlink" xlink:href="http://phycobank.org/107067" ext-link-type="uri" xlink:type="simple">http://phycobank.org/107067</ext-link>.</p></tp:treatment-sec><tp:treatment-sec sec-type="Etymology"><title>Etymology.</title><p>The epithet ‘borealis’ refers to the predominantly northern distribution of the species.</p></tp:treatment-sec><tp:treatment-sec sec-type="Ecology and distribution"><title>Ecology and distribution.</title><p>A widely distributed species, recorded from stagnant waters (reservoirs, lakes, puddles), as well as from peatbogs and terrestrial environments (see Discussion).</p></tp:treatment-sec><ref-list><ref id="B19"><mixed-citation xmlns:xlink="http://www.w3.org/1999/xlink" xlink:type="simple">Levkov Z, Metzeltin D, Pavlov A (2013) <italic><tp:taxon-name><tp:taxon-name-part taxon-name-part-type="genus">Luticola</tp:taxon-name-part></tp:taxon-name></italic> and <italic><tp:taxon-name><tp:taxon-name-part taxon-name-part-type="genus">Luticolopsis</tp:taxon-name-part></tp:taxon-name></italic>. – Diatoms of Europe 7: 1–697.</mixed-citation></ref></ref-list></tp:taxon-treatment>
