# Supplementary material for: The overlooked diversity within a well-known diatom: Unraveling the Luticola ventricosa complex
Source: PhytoKeys. 2026 May 11;274:247–72. doi: 10.3897/phytokeys.274.190463 (PMC13184631; doi:10.3897/phytokeys.274.190463)
Supplement: XML Treatment for Luticola jagodae [file phytokeys.274.190463-treatment7.xml]

<!DOCTYPE tp:taxon-treatment
  PUBLIC "-//TaxonX//DTD Taxonomic Treatment Publishing DTD v0 20100105//EN" "tax-treatment-NSO.dtd">
<tp:taxon-treatment xmlns:tp="http://www.plazi.org/taxpub"><tp:treatment-meta><kwd-group><label>Taxon classification</label><kwd>
                <named-content content-type="kingdom">
                  <named-content content-type="taxon-name">
                    <named-content content-type="kingdom">Plantae</named-content>
                  </named-content>
                </named-content>
              </kwd><kwd>
                <named-content content-type="order">Naviculales</named-content>
              </kwd><kwd>
                <named-content content-type="family">Diadesmidaceae</named-content>
              </kwd></kwd-group><mixed-citation publication-type="journal"><person-group><name><surname>Rybak</surname><given-names>Mateusz</given-names></name><name><surname>Levkov</surname><given-names>Zlatko</given-names></name></person-group><article-title>The overlooked diversity within a well-known diatom: Unraveling the <italic><tp:taxon-name><tp:taxon-name-part taxon-name-part-type="genus" reg="Luticola">Luticola</tp:taxon-name-part> <tp:taxon-name-part taxon-name-part-type="species" reg="ventricosa">ventricosa</tp:taxon-name-part></tp:taxon-name></italic> complex</article-title><source>PhytoKeys</source><day>11</day><month>05</month><year>2026</year><volume>274</volume><fpage>247</fpage><lpage>272</lpage><pub-id pub-id-type="doi">10.3897/phytokeys.274.190463</pub-id></mixed-citation></tp:treatment-meta><tp:nomenclature><tp:taxon-name><object-id xmlns:xlink="http://www.w3.org/1999/xlink" content-type="arpha" xlink:type="simple">3E3DD6C2-A107-5E45-9A6B-D6BD28DB556E</object-id>
                    		<tp:taxon-name-part taxon-name-part-type="genus" reg="Luticola">Luticola</tp:taxon-name-part> <tp:taxon-name-part taxon-name-part-type="species" reg="jagodae">jagodae</tp:taxon-name-part>
                    	</tp:taxon-name><tp:taxon-authority>M.Rybak, Solak &amp; Levkov</tp:taxon-authority><tp:taxon-status xmlns:xlink="http://www.w3.org/1999/xlink" xlink:type="simple">sp. nov.</tp:taxon-status><xref ref-type="fig" rid="F7">Fig. 7A–Z</xref></tp:nomenclature><tp:treatment-sec sec-type="Description (LM)"><title>Description (LM).</title><p>Valves narrow, linear-lanceolate with convex valve margins and protracted apices (Fig. <xref ref-type="fig" rid="F7">7A–T</xref>). Valve dimensions (n = 50): length 10.0–25.0 μm, width 4.0–6.0 μm. Striae in LM punctate, radiate throughout, 17–21 in 10 μm (Fig. <xref ref-type="fig" rid="F7">7A–T</xref>). Transapical striae composed of usually 3 areolae (Fig. <xref ref-type="fig" rid="F7">7A–T</xref>). Central area rectangular to slightly bowtie-shaped, bordered on both valve margins by 3–4 isolated areolae (Fig. <xref ref-type="fig" rid="F7">7A–T</xref>). Axial area very narrow, linear (Fig. <xref ref-type="fig" rid="F7">7A–T</xref>). Single isolated pore (bucciniportula) present in central area, located almost halfway between valve center and margin (Fig. <xref ref-type="fig" rid="F7">7A–T</xref>). Girdle bands open (Fig. <xref ref-type="fig" rid="F7">7U</xref>).</p><fig id="F7" position="float" orientation="portrait"><object-id xmlns:xlink="http://www.w3.org/1999/xlink" content-type="doi" xlink:type="simple">10.3897/phytokeys.274.190463.figure7</object-id><object-id xmlns:xlink="http://www.w3.org/1999/xlink" content-type="arpha" xlink:type="simple">B05648EE-DC8A-5038-93EA-A4AC4717C8A7</object-id><label>Figure 7.</label><caption><p><italic><tp:taxon-name><tp:taxon-name-part taxon-name-part-type="genus" reg="Luticola">Luticola</tp:taxon-name-part> <tp:taxon-name-part taxon-name-part-type="species" reg="jagodae">jagodae</tp:taxon-name-part></tp:taxon-name></italic> sp. nov. – size diminution series in light microscopy (<bold>A–U</bold>), SEM microphotographs of external (<bold>W, X, Z</bold>) and internal (<bold>V, Y</bold>) views. Scale bars: 10 µm for LM; 5 µm (<bold>V, W, X</bold>); 3 µm (<bold>Y</bold>); 2.5 µm (<bold>Z</bold>).</p></caption><graphic xmlns:xlink="http://www.w3.org/1999/xlink" xlink:href="phytokeys-274-247_article-190463__-g007.jpg" id="oo_1635395.jpg" position="float" orientation="portrait" xlink:type="simple"><uri content-type="original_file" xlink:type="simple">https://binary.pensoft.net/fig/1635395</uri></graphic></fig></tp:treatment-sec><tp:treatment-sec sec-type="Description SEM"><title>Description SEM.</title><p>Externally, bucciniportula with small, round opening (Fig. <xref ref-type="fig" rid="F7">7W, X, Z</xref>). Internally, bucciniportula with small opening bordered by narrow circular rim and covered with tongue-like structure (Fig. <xref ref-type="fig" rid="F7">7V, Y</xref>). Externally, raphe filiform and straight (Fig. <xref ref-type="fig" rid="F7">7W, X</xref>). Proximal raphe endings curved towards same side as proximal endings then deflected towards opposite side (Fig. <xref ref-type="fig" rid="F7">7W, X, Z</xref>). Distal raphe endings prolonged, first slightly curved towards same side as proximal endings then deflected towards opposite side, terminating on valve face/mantle junction (Fig. <xref ref-type="fig" rid="F7">7W, X</xref>). Internally, raphe branches simple, linear (Fig. <xref ref-type="fig" rid="F7">7V, Y</xref>). Externally areolae both on valve face and valve mantle are round (Fig. <xref ref-type="fig" rid="F7">7W, X</xref>). Striae at the apices composed by 1–2 areolae (Fig. <xref ref-type="fig" rid="F7">7W, X</xref>). Internally, areolae occluded by hymenes forming continuous strip across valve (Fig. <xref ref-type="fig" rid="F7">7V, Y</xref>). Marginal channels located on valve face/mantle junction, and occluded with hymens (Fig. <xref ref-type="fig" rid="F7">7V, Y</xref>). Valve mantle with single row of round areolae (Fig. <xref ref-type="fig" rid="F7">7W</xref>). Girdle bands with 2 rows of round pores (Fig. <xref ref-type="fig" rid="F7">7W</xref>).</p></tp:treatment-sec><tp:treatment-sec sec-type="Type"><title>Type.</title><p><bold><italic>Holotype</italic></bold>: Republic of Türkiye • Yeşilova district, Burdur Province, <named-content xmlns:xlink="http://www.w3.org/1999/xlink" content-type="dwc:verbatimCoordinates" xlink:type="simple">37°33'28.6"N, 29°38'50.4"E</named-content>, moss sample from Edge of the coniferous forest near Lake Salda shore, leg. M. Rybak and C.N. Solak, November 2019, <bold><italic>Holotype</italic></bold>: <named-content xmlns:xlink="http://www.w3.org/1999/xlink" content-type="dwc:collectionCode" xlink:title="Macedonian National Diatom Collection | Herbarium - Institute of Biology" xlink:href="https://scientific-collections.gbif.org/collection/e844fe2e-29ad-46eb-a8a4-d303dc67410b" xlink:type="simple">MKNDC</named-content> 015446, <bold><italic>Isotype</italic></bold>: <named-content xmlns:xlink="http://www.w3.org/1999/xlink" content-type="dwc:institutional_code" xlink:title="University of Szczecin" xlink:href="https://scientific-collections.gbif.org/institution/94015c5f-dcdf-43de-8b62-e8c596f0316e" xlink:type="simple">SZCZ</named-content> 29721.</p></tp:treatment-sec><tp:treatment-sec sec-type="Phycobank"><title>Phycobank.</title><p><ext-link xmlns:xlink="http://www.w3.org/1999/xlink" xlink:href="http://phycobank.org/107069" ext-link-type="uri" xlink:type="simple">http://phycobank.org/107069</ext-link>.</p></tp:treatment-sec><tp:treatment-sec sec-type="Etymology"><title>Etymology.</title><p>The species is dedicated to prof. Jadwiga “Jagoda” Stanek-Tarkowska in recognition of initiating studies on soil diatoms at the University of Rzeszów.</p></tp:treatment-sec><tp:treatment-sec sec-type="Ecology and distribution"><title>Ecology and distribution.</title><p>Terrestrial species, observed in two samples of plagiotropic mosses – one from limestone rock and one from soil.</p></tp:treatment-sec></tp:taxon-treatment>
