# Supplementary material for: The overlooked diversity within a well-known diatom: Unraveling the Luticola ventricosa complex
Source: PhytoKeys. 2026 May 11;274:247–72. doi: 10.3897/phytokeys.274.190463 (PMC13184631; doi:10.3897/phytokeys.274.190463)
Supplement: XML Treatment for Luticola lacunicola [file phytokeys.274.190463-treatment8.xml]

<!DOCTYPE tp:taxon-treatment
  PUBLIC "-//TaxonX//DTD Taxonomic Treatment Publishing DTD v0 20100105//EN" "tax-treatment-NSO.dtd">
<tp:taxon-treatment xmlns:tp="http://www.plazi.org/taxpub"><tp:treatment-meta><kwd-group><label>Taxon classification</label><kwd>
                <named-content content-type="kingdom">
                  <named-content content-type="taxon-name">
                    <named-content content-type="kingdom">Plantae</named-content>
                  </named-content>
                </named-content>
              </kwd><kwd>
                <named-content content-type="order">Naviculales</named-content>
              </kwd><kwd>
                <named-content content-type="family">Diadesmidaceae</named-content>
              </kwd></kwd-group><mixed-citation publication-type="journal"><person-group><name><surname>Rybak</surname><given-names>Mateusz</given-names></name><name><surname>Levkov</surname><given-names>Zlatko</given-names></name></person-group><article-title>The overlooked diversity within a well-known diatom: Unraveling the <italic><tp:taxon-name><tp:taxon-name-part taxon-name-part-type="genus" reg="Luticola">Luticola</tp:taxon-name-part> <tp:taxon-name-part taxon-name-part-type="species" reg="ventricosa">ventricosa</tp:taxon-name-part></tp:taxon-name></italic> complex</article-title><source>PhytoKeys</source><day>11</day><month>05</month><year>2026</year><volume>274</volume><fpage>247</fpage><lpage>272</lpage><pub-id pub-id-type="doi">10.3897/phytokeys.274.190463</pub-id></mixed-citation></tp:treatment-meta><tp:nomenclature><tp:taxon-name><object-id xmlns:xlink="http://www.w3.org/1999/xlink" content-type="arpha" xlink:type="simple">BC2C1881-D3C3-5C2B-946A-E9095A7DEC2B</object-id>
                    		<tp:taxon-name-part taxon-name-part-type="genus" reg="Luticola">Luticola</tp:taxon-name-part> <tp:taxon-name-part taxon-name-part-type="species" reg="lacunicola">lacunicola</tp:taxon-name-part>
                    	</tp:taxon-name><tp:taxon-authority>Levkov &amp; M.Rybak</tp:taxon-authority><tp:taxon-status xmlns:xlink="http://www.w3.org/1999/xlink" xlink:type="simple">sp. nov.</tp:taxon-status><xref ref-type="fig" rid="F8">Fig. 8A</xref><xref ref-type="fig" rid="F8">–AB</xref></tp:nomenclature><tp:treatment-sec sec-type="Synonym"><title>Synonym.</title><p><italic><tp:taxon-name><tp:taxon-name-part taxon-name-part-type="genus" reg="Luticola">Luticola</tp:taxon-name-part> <tp:taxon-name-part taxon-name-part-type="species" reg="ventricosa">ventricosa</tp:taxon-name-part></tp:taxon-name></italic> (Kützing) D.G.Mann MT2 (in <xref ref-type="bibr" rid="B19">Levkov et al. 2013</xref>, pl. 125, figs 1–6).</p><fig id="F8" position="float" orientation="portrait"><object-id xmlns:xlink="http://www.w3.org/1999/xlink" content-type="doi" xlink:type="simple">10.3897/phytokeys.274.190463.figure8</object-id><object-id xmlns:xlink="http://www.w3.org/1999/xlink" content-type="arpha" xlink:type="simple">846DA7E7-A693-5D86-BA4F-3AF79A74E28F</object-id><label>Figure 8.</label><caption><p><italic><tp:taxon-name><tp:taxon-name-part taxon-name-part-type="genus" reg="Luticola">Luticola</tp:taxon-name-part> <tp:taxon-name-part taxon-name-part-type="species" reg="lacunicola">lacunicola</tp:taxon-name-part></tp:taxon-name></italic> sp. nov. – size diminution series in light microscopy (<bold>A–X</bold>), SEM microphotographs of external (<bold>Y, AB</bold>) and internal (<bold>Z, AA</bold>) views. Scale bars: 10 µm for LM; 5 µm (<bold>Y, Z</bold>); 2 µm (<bold>AA, AB</bold>).</p></caption><graphic xmlns:xlink="http://www.w3.org/1999/xlink" xlink:href="phytokeys-274-247_article-190463__-g008.jpg" id="oo_1635396.jpg" position="float" orientation="portrait" xlink:type="simple"><uri content-type="original_file" xlink:type="simple">https://binary.pensoft.net/fig/1635396</uri></graphic></fig></tp:treatment-sec><tp:treatment-sec sec-type="Description (LM)"><title>Description (LM).</title><p>Valves linear-elliptic with parallel valve margins and protracted to capitate apices (Fig. <xref ref-type="fig" rid="F8">8A–X</xref>). Valve dimensions (n = 30): length 15.0–19.0 μm, width 5.5–6.0 μm. Striae in LM punctate, radiate throughout, 18–22 in 10 μm (Fig. <xref ref-type="fig" rid="F8">8A–X</xref>). Transapical striae composed of usually 4–5 areolae (Fig. <xref ref-type="fig" rid="F8">8A–X</xref>). Central area small and asymmetrical, rhombic to bowtie-shaped, bordered on both valve margins by 3–4 shortened striae or isolated areolae (Fig. <xref ref-type="fig" rid="F8">8A–X</xref>). Axial area very narrow, linear. Single isolated pore (bucciniportula) present in central area, slightly shifted to valve center (Fig. <xref ref-type="fig" rid="F8">8A–X</xref>).</p></tp:treatment-sec><tp:treatment-sec sec-type="Description SEM"><title>Description SEM.</title><p>Internally, bucciniportula with small opening bordered by narrow circular rim and covered with tongue-like structure (Fig. <xref ref-type="fig" rid="F8">8Z, A</xref>A). Externally, raphe filiform and straight (Fig. <xref ref-type="fig" rid="F8">8Y</xref>). Proximal raphe endings tiny, almost straight (Fig. 8AB). Distal raphe endings strongly bent to bucciniportula site, terminating on valve face (Fig. <xref ref-type="fig" rid="F8">8Y</xref>). Internally, raphe branches simple, linear (Fig. <xref ref-type="fig" rid="F8">8Z</xref>). Externally areolae are round to slightly elongate (Fig. <xref ref-type="fig" rid="F8">8Y</xref>). Striae at the apices composed by 2 areolae (Fig. <xref ref-type="fig" rid="F8">8Y</xref>). Internally, areolae occluded by hymenes forming continuous strip across valve (Fig. <xref ref-type="fig" rid="F8">8Z</xref>). Marginal channels located on valve face/mantle junction, narrow, indistinct and occluded with hymenes (Fig. <xref ref-type="fig" rid="F8">8Z</xref>). Valve mantle with single row of round areolae (Fig. <xref ref-type="fig" rid="F8">8Y</xref>).</p></tp:treatment-sec><tp:treatment-sec sec-type="Type"><title>Type.</title><p>Republic of North Macedonia • sediment in alpine pond below Dzinibeg, Shara Mountain, <named-content xmlns:xlink="http://www.w3.org/1999/xlink" content-type="dwc:verbatimCoordinates" xlink:type="simple">41°58'02.5"N, 20°46'09.6"E</named-content>, leg. Z. Levkov, coll. date: 20.07.1995, <bold><italic>Holotype</italic></bold>: Acc. No. <named-content xmlns:xlink="http://www.w3.org/1999/xlink" content-type="dwc:collectionCode" xlink:title="Macedonian National Diatom Collection | Herbarium - Institute of Biology" xlink:href="https://scientific-collections.gbif.org/collection/e844fe2e-29ad-46eb-a8a4-d303dc67410b" xlink:type="simple">MKNDC</named-content> 003083, <bold><italic>Isotype</italic></bold>: <named-content xmlns:xlink="http://www.w3.org/1999/xlink" content-type="dwc:institutional_code" xlink:title="University of Szczecin" xlink:href="https://scientific-collections.gbif.org/institution/94015c5f-dcdf-43de-8b62-e8c596f0316e" xlink:type="simple">SZCZ</named-content> 29722.</p></tp:treatment-sec><tp:treatment-sec sec-type="Phycobank"><title>Phycobank.</title><p><ext-link xmlns:xlink="http://www.w3.org/1999/xlink" xlink:href="http://phycobank.org/107070" ext-link-type="uri" xlink:type="simple">http://phycobank.org/107070</ext-link>.</p></tp:treatment-sec><tp:treatment-sec sec-type="Etymology"><title>Etymology.</title><p>The specific epithet (lacunicola) refers to the habitat pond (<italic>lacus</italic>) where this species was observed (<italic>cola</italic>).</p></tp:treatment-sec><tp:treatment-sec sec-type="Ecology and distribution"><title>Ecology and distribution.</title><p>Freshwater oligotrophic species occurring in alpine ponds. So far it has been observed in a few alpine ponds on Shara Mountain, North Macedonia.</p></tp:treatment-sec><ref-list><ref id="B19"><mixed-citation xmlns:xlink="http://www.w3.org/1999/xlink" xlink:type="simple">Levkov Z, Metzeltin D, Pavlov A (2013) <italic><tp:taxon-name><tp:taxon-name-part taxon-name-part-type="genus">Luticola</tp:taxon-name-part></tp:taxon-name></italic> and <italic><tp:taxon-name><tp:taxon-name-part taxon-name-part-type="genus">Luticolopsis</tp:taxon-name-part></tp:taxon-name></italic>. – Diatoms of Europe 7: 1–697.</mixed-citation></ref></ref-list></tp:taxon-treatment>
