# Supplementary material for: The overlooked diversity within a well-known diatom: Unraveling the Luticola ventricosa complex
Source: PhytoKeys. 2026 May 11;274:247–72. doi: 10.3897/phytokeys.274.190463 (PMC13184631; doi:10.3897/phytokeys.274.190463)
Supplement: XML Treatment for Luticola microventricosa [file phytokeys.274.190463-treatment9.xml]

<!DOCTYPE tp:taxon-treatment
  PUBLIC "-//TaxonX//DTD Taxonomic Treatment Publishing DTD v0 20100105//EN" "tax-treatment-NSO.dtd">
<tp:taxon-treatment xmlns:tp="http://www.plazi.org/taxpub"><tp:treatment-meta><kwd-group><label>Taxon classification</label><kwd>
                <named-content content-type="kingdom">
                  <named-content content-type="taxon-name">
                    <named-content content-type="kingdom">Plantae</named-content>
                  </named-content>
                </named-content>
              </kwd><kwd>
                <named-content content-type="order">Naviculales</named-content>
              </kwd><kwd>
                <named-content content-type="family">Diadesmidaceae</named-content>
              </kwd></kwd-group><mixed-citation publication-type="journal"><person-group><name><surname>Rybak</surname><given-names>Mateusz</given-names></name><name><surname>Levkov</surname><given-names>Zlatko</given-names></name></person-group><article-title>The overlooked diversity within a well-known diatom: Unraveling the <italic><tp:taxon-name><tp:taxon-name-part taxon-name-part-type="genus" reg="Luticola">Luticola</tp:taxon-name-part> <tp:taxon-name-part taxon-name-part-type="species" reg="ventricosa">ventricosa</tp:taxon-name-part></tp:taxon-name></italic> complex</article-title><source>PhytoKeys</source><day>11</day><month>05</month><year>2026</year><volume>274</volume><fpage>247</fpage><lpage>272</lpage><pub-id pub-id-type="doi">10.3897/phytokeys.274.190463</pub-id></mixed-citation></tp:treatment-meta><tp:nomenclature><tp:taxon-name><object-id xmlns:xlink="http://www.w3.org/1999/xlink" content-type="arpha" xlink:type="simple">6A2B3E09-79D8-5F5F-9E5F-2871FD0E2F5E</object-id>
                    		<tp:taxon-name-part taxon-name-part-type="genus" reg="Luticola">Luticola</tp:taxon-name-part> <tp:taxon-name-part taxon-name-part-type="species" reg="microventricosa">microventricosa</tp:taxon-name-part>
                    	</tp:taxon-name><tp:taxon-authority>Levkov &amp; M.Rybak</tp:taxon-authority><tp:taxon-status xmlns:xlink="http://www.w3.org/1999/xlink" xlink:type="simple">sp. nov.</tp:taxon-status><xref ref-type="fig" rid="F9">Fig. 9A –AO</xref></tp:nomenclature><tp:treatment-sec sec-type="Description (LM)"><title>Description (LM).</title><p>Valves elliptic with convex valve margins and protracted to subcapitate apices (Fig. <xref ref-type="fig" rid="F9">9A</xref>–<xref ref-type="fig" rid="F9">AM</xref>). Valve dimensions (n = 30): length 9.0–15.0 μm, width 4.5–5.5 μm. Striae in LM punctate, radiate throughout, 16–18 in 10 μm. Transapical striae composed of usually 3 areolae (Fig. <xref ref-type="fig" rid="F9">9A</xref>–<xref ref-type="fig" rid="F9">AM</xref>). Central area asymmetrical, bowtie-shaped, bordered on both valve margins by 3 (rarely 2) isolated areolae (Fig. <xref ref-type="fig" rid="F9">9A</xref>–<xref ref-type="fig" rid="F9">AM</xref>). Axial area very narrow, linear. Single isolated pore (bucciniportula) present in central area, located almost halfway between valve center and margin (Fig. <xref ref-type="fig" rid="F9">9A</xref>–<xref ref-type="fig" rid="F9">AM</xref>).</p><fig id="F9" position="float" orientation="portrait"><object-id xmlns:xlink="http://www.w3.org/1999/xlink" content-type="doi" xlink:type="simple">10.3897/phytokeys.274.190463.figure9</object-id><object-id xmlns:xlink="http://www.w3.org/1999/xlink" content-type="arpha" xlink:type="simple">2D97227F-895A-5E7E-A6A4-998CCEEF2382</object-id><label>Figure 9.</label><caption><p><italic><tp:taxon-name><tp:taxon-name-part taxon-name-part-type="genus" reg="Luticola">Luticola</tp:taxon-name-part> <tp:taxon-name-part taxon-name-part-type="species" reg="microventricosa">microventricosa</tp:taxon-name-part></tp:taxon-name></italic> sp. nov. – size diminution series in light microscopy (<bold>A–AM</bold>), SEM microphotographs of external (<bold>AN–AP</bold>) views. Scale bars: 10 µm for LM; 2 µm (<bold>AN, AO</bold>); 1 µm (<bold>AP</bold>).</p></caption><graphic xmlns:xlink="http://www.w3.org/1999/xlink" xlink:href="phytokeys-274-247_article-190463__-g009.jpg" id="oo_1635397.jpg" position="float" orientation="portrait" xlink:type="simple"><uri content-type="original_file" xlink:type="simple">https://binary.pensoft.net/fig/1635397</uri></graphic></fig></tp:treatment-sec><tp:treatment-sec sec-type="Description SEM"><title>Description SEM.</title><p>Externally, bucciniportula with small, round opening (Fig. <xref ref-type="fig" rid="F9">9AP</xref>). Externally, raphe filiform and straight (Fig. <xref ref-type="fig" rid="F9">9AN, AO</xref>). Proximal raphe endings slightly bent opposite to bucciniportula (Fig. <xref ref-type="fig" rid="F9">9AN</xref>). Distal raphe endings first weakly deflected opposite to pore-bearing side and then hooked towards pore-side, terminating on valve face (Fig. <xref ref-type="fig" rid="F9">9AN, AO</xref>). Externally areolae are round (Fig. <xref ref-type="fig" rid="F9">9AN, AO</xref>). Striae at the apices composed mainly by single areolae (Fig. <xref ref-type="fig" rid="F9">9AN</xref>). Valve mantle with single row of round areolae (Fig. <xref ref-type="fig" rid="F9">9AO</xref>).</p></tp:treatment-sec><tp:treatment-sec sec-type="Type"><title>Type.</title><p>Republic of North Macedonia • wet moss near river Crn Kamen, Mountain Korab, <named-content xmlns:xlink="http://www.w3.org/1999/xlink" content-type="dwc:verbatimCoordinates" xlink:type="simple">41°49'47.8"N, 20°37'59.2"E</named-content>, leg: Z. Levkov, coll. date: 10.07.2013, <bold><italic>Holotype</italic></bold>: Acc. No. <named-content xmlns:xlink="http://www.w3.org/1999/xlink" content-type="dwc:collectionCode" xlink:title="Macedonian National Diatom Collection | Herbarium - Institute of Biology" xlink:href="https://scientific-collections.gbif.org/collection/e844fe2e-29ad-46eb-a8a4-d303dc67410b" xlink:type="simple">MKNDC</named-content> 007262, <bold><italic>Isotype</italic></bold>: <named-content xmlns:xlink="http://www.w3.org/1999/xlink" content-type="dwc:institutional_code" xlink:title="University of Szczecin" xlink:href="https://scientific-collections.gbif.org/institution/94015c5f-dcdf-43de-8b62-e8c596f0316e" xlink:type="simple">SZCZ</named-content> 29723</p></tp:treatment-sec><tp:treatment-sec sec-type="Phycobank"><title>Phycobank.</title><p><ext-link xmlns:xlink="http://www.w3.org/1999/xlink" xlink:href="http://phycobank.org/107071" ext-link-type="uri" xlink:type="simple">http://phycobank.org/107071</ext-link>.</p></tp:treatment-sec><tp:treatment-sec sec-type="Etymology"><title>Etymology.</title><p>The specific epithet (microventricosa) refers to the smaller valve of the species compared to the <italic><tp:taxon-name><tp:taxon-name-part taxon-name-part-type="genus" reg="Luticola">L.</tp:taxon-name-part> <tp:taxon-name-part taxon-name-part-type="species" reg="ventricosa">ventricosa</tp:taxon-name-part></tp:taxon-name></italic>.</p></tp:treatment-sec><tp:treatment-sec sec-type="Ecology"><title>Ecology.</title><p>The type locality is a subaerial wet moss site near a small mountain stream on karstic substrate in alpine grassland.</p></tp:treatment-sec></tp:taxon-treatment>
